# Supplementary material for: Data-assisted reduced-order modeling of extreme events in complex dynamical systems
Source: PLoS One. 2018 May 24;13(5):e0197704. doi: 10.1371/journal.pone.0197704 (PMC5967742; doi:10.1371/journal.pone.0197704)
Supplement: S1 Code — All code used in this study is available at: https://github.com/zhong1wan/data-assisted. In addition, all training and testing data files are available from the authors upon request. (ZIP) [file pone.0197704.s002.zip]

Archive with 45 entries (40 files):
- CDV/
- CDV/.DS_Store
- __MACOSX/
- __MACOSX/CDV/
- __MACOSX/CDV/._.DS_Store
- CDV/data_gen.py
- __MACOSX/CDV/._data_gen.py
- CDV/model_puredata.py
- __MACOSX/CDV/._model_puredata.py
- CDV/pod_analysis.py
- __MACOSX/CDV/._pod_analysis.py
- CDV/error_func.py
- __MACOSX/CDV/._error_func.py
- CDV/data_series.py
- __MACOSX/CDV/._data_series.py
- CDV/model_puredata_predict.py
- __MACOSX/CDV/._model_puredata_predict.py
- CDV/model_arch2_predict.py
- __MACOSX/CDV/._model_arch2_predict.py
- CDV/model_arch1.py
- __MACOSX/CDV/._model_arch1.py
- __MACOSX/._CDV
- Kolmogorov/
- Kolmogorov/model_arch2.py
- __MACOSX/Kolmogorov/
- __MACOSX/Kolmogorov/._model_arch2.py
- Kolmogorov/model_puredata_arch1.py
- __MACOSX/Kolmogorov/._model_puredata_arch1.py
- Kolmogorov/plot_spectrum.py
- __MACOSX/Kolmogorov/._plot_spectrum.py
- Kolmogorov/kol2d_trunc.py
- __MACOSX/Kolmogorov/._kol2d_trunc.py
- Kolmogorov/kol2d_odd.py
- __MACOSX/Kolmogorov/._kol2d_odd.py
- Kolmogorov/error_func.py
- __MACOSX/Kolmogorov/._error_func.py
- Kolmogorov/model_arch2_predplot.py
- __MACOSX/Kolmogorov/._model_arch2_predplot.py
- Kolmogorov/kol2d_Kdynamics.py
- __MACOSX/Kolmogorov/._kol2d_Kdynamics.py
- Kolmogorov/model_arch1.py
- __MACOSX/Kolmogorov/._model_arch1.py
- Kolmogorov/model_puredata_arch2.py
- __MACOSX/Kolmogorov/._model_puredata_arch2.py
- __MACOSX/._Kolmogorov
