# Supplementary material for: Data-assisted reduced-order modeling of extreme events in complex dynamical systems
Source: PLoS One. 2018 May 24;13(5):e0197704. doi: 10.1371/journal.pone.0197704 (PMC5967742; doi:10.1371/journal.pone.0197704)
Supplement: S1 Code — All code used in this study is available at: https://github.com/zhong1wan/data-assisted. In addition, all training and testing data files are available from the authors upon request. (ZIP) [file pone.0197704.s002.zip › CDV/pod_analysis.py]

import numpy as np

import matplotlib
matplotlib.use('Agg')
from matplotlib import pyplot as plt
from matplotlib.collections import LineCollection
from matplotlib.colors import ListedColormap, BoundaryNorm
import matplotlib.patches as patches

from data_gen import CdV


def N_y(W,y,xm):
	# nonlinear operator in modal space (unnormalized)
	return np.matmul(CdV.NL(xm+np.matmul(y,W.T)),W)

def N_y_std(W,y,xm,yn):
	# nonlinear operator in modal space (normalized)
	X = xm+np.matmul(y*yn,W.T)
	return np.matmul(CdV.NL(X),W)/yn


def threshold_plot(ax, x, y, threshv, colors=None):
    """
    Helper function to plot points above a threshold in a different color

    Parameters
    ----------
    ax : Axes
        Axes to plot to
    x, y : array
        The x and y values

    threshv : float
        Plot using overcolor above this value

    """
    r,k = (1.,0,0,1.),(0,0,0,1.)

    # Create a set of line segments so that we can color them individually
    # This creates the points as a N x 1 x 2 array so that we can stack points
    # together easily to get the segments. The segments array for line collection
    # needs to be numlines x points per line x 2 (x and y)
    points = np.array([x, y]).T.reshape(-1, 1, 2)
    segments = np.concatenate([points[:-1], points[1:]], axis=1)

    if colors is None:
	    colors = []
	    for yflag in segments[:,0,-1]:
	    	if yflag < threshv:
	    		colors.append(r)
	    	else:
	    		colors.append(k)

    # Create the line collection object, setting the colormapping parameters.
    # Have to set the actual values used for colormapping separately.
    # lc = LineCollection(segments, cmap=cmap, norm=norm)
    lc = LineCollection(segments, colors=colors)

    ax.add_collection(lc)
    ax.set_ylim(np.floor(10*np.min(y))/10, np.ceil(10*np.max(y))/10)

    return colors


def threshold_passtime(x, thres):
	# going down columns of x and find first idx for which the value is below thres
	passtime = np.zeros(x.shape[1])
	for dim in range(x.shape[1]):
		for i in range(x.shape[0] - 1):
			if x[i,dim] > thres and x[i+1,dim] < thres:
				passtime[dim] = i + 1 - (thres-x[i+1,dim])/(x[i,dim]-x[i+1,dim])
				break

	return passtime


def main():

	## load data file
	npzfile = np.load('./data/traj_pt10k_dt1.npz')
	X = npz

	## center data and calculate emprical covariance
	meanX = np.mean(X,axis=0)
	stdX = np.std(X,axis=0)
	X_center = X - meanX
	covXX = np.matmul(X_center.T,X_center)/X.shape[0]

	## eigen-analysis of covariance
	v,w = np.linalg.eig(covXX)
	v[[-2, -1]] = v[[-1, -2]]
	w[:, [-2, -1]] = w[:, [-1, -2]]

	print('eigenvalues:',v)							# eigenvalues
	print('eigenvectors:',w) 							# eigenvectors
	print('energy percentage:',np.cumsum(v)/np.sum(v)) 		# energy percentage

	y = np.matmul(X_center,w)
	print('mode variance:',np.var(y,axis=0))

	## affine operators in POD space
	L_y = np.matmul(np.matmul(w.T,CdV.L),w)
	b_y = np.matmul(CdV.b,w) + np.matmul(meanX,np.matmul(CdV.L,w))

	## save standardized data and parameters to file
	y_std = np.sqrt(v)
	y = y/y_std
	b_y = b_y/y_std
	L_y = np.matmul(np.matmul(np.diag(y_std),L_y),np.diag(1/y_std))
	dydt1 = np.matmul(y,L_y) + b_y + N_y_std(w,y,meanX,y_std) 		# standardized
	dydt2 = (np.matmul(CdV.dynamics(X),w))/y_std
	np.savez('data/modal_coords_10k_std_new.npz', xm=meanX, y=y, W=w, L_y=L_y, b_y=b_y, dydt=dydt2, y_std=y_std)


	# NL_y = N_y_std(w,y,meanX,y_std)
	# NL_y_nrm = np.linalg.norm(NL_y,axis=-1)
	# NL_x = CdV.NL(X)
	# NL_x_nrm = np.linalg.norm(NL_x,axis=-1)
	# L_x_nrm = np.linalg.norm(CdV.dynamics(X)-NL_x,axis=-1)

	# plt.figure()
	# plt.title('norm of linear and nonlinear dynamics')
	# plt.plot(NL_x_nrm,'b-',linewidth=1,label='nonlinear')
	# plt.plot(L_x_nrm,'r-',linewidth=1,label='linear')
	# plt.xlim([0,3000])
	# plt.legend(frameon=False)

	# ## verify correctness of POD dynamics
	# print('modal dynamics comparison:')
	# print(dydt1[4])
	# print(dydt2[4])


	## plot system scatter and time series
	plt.rc('axes', linewidth=1)
	plt.rc('text', usetex=True)
	plt.rc('text.latex', preamble=r'\usepackage{cmbright}')
	plt.rc('xtick', labelsize=6)
	plt.rc('ytick', labelsize=6)

	fig = plt.figure(figsize=(5, 2))
	ax = plt.subplot2grid((4, 8), (0, 0), colspan=4, rowspan=4)
	ax.scatter(X[:, 0], X[:, 3], s=1, marker='o', edgecolor='none', facecolor='k')
	ax.set_xlim([.7, 1])
	ax.set_xlabel('$x_1$', size=8)
	ax.set_ylim([-.8, -.1])
	ax.set_ylabel('$x_4$', size=8)

	ax2 = plt.subplot2grid((4, 8), (0, 4), colspan=4, rowspan=2)
	ax3 = plt.subplot2grid((4, 8), (2, 4), colspan=4, rowspan=2, sharex=ax2)

	ax2.plot(X[:,0], 'k-', lw=.75)
	ax2.set_xlim([0, 1000])
	ax2.set_ylim([.7, 1])
	ax2.set_ylabel('$x_1$', size=8)
	ax2.set_yticks(ax2.get_yticks()[1:])
	# ax2.add_patch(patches.Rectangle((81, 0), 209, 2, color='r', alpha=0.15, lw=0))    # shade blocked regions
	# ax2.add_patch(patches.Rectangle((872, 0), 124, 2, color='r', alpha=0.15, lw=0))
	plt.setp(ax2.get_xticklabels(), visible=False)

	ax3.plot(y[:,3], 'b-', lw=.75)
	ax3.set_xlim([0, 1000])
	ax3.set_xlabel('time', size=8)
	ax3.set_ylim([-2, 8])
	ax3.set_ylabel(r'$\xi_4$', size=8)
	ax3.set_yticks(ax3.get_yticks()[:-1])
	# ax3.add_patch(patches.Rectangle((81, -10), 209, 20, color='r', alpha=0.15, lw=0))
	# ax3.add_patch(patches.Rectangle((872, -10), 124, 20, color='r', alpha=0.15, lw=0))

	fig.tight_layout()
	fig.subplots_adjust(hspace=0)
	plt.savefig('./system.png', dpi=350)
	# plt.show()


if __name__ == '__main__':
	main()
