# Supplementary material for: Data-assisted reduced-order modeling of extreme events in complex dynamical systems
Source: PLoS One. 2018 May 24;13(5):e0197704. doi: 10.1371/journal.pone.0197704 (PMC5967742; doi:10.1371/journal.pone.0197704)
Supplement: S1 Code — All code used in this study is available at: https://github.com/zhong1wan/data-assisted. In addition, all training and testing data files are available from the authors upon request. (ZIP) [file pone.0197704.s002.zip › Kolmogorov/model_puredata_arch1.py]

import os
import numpy as np
import pickle

# from tqdm import tqdm

from keras import layers, optimizers
from keras import backend as K
from keras.models import Model
from keras.callbacks import ModelCheckpoint
from keras.utils import plot_model 

import matplotlib
matplotlib.use('Agg')
import matplotlib.pyplot as plt

from kol2d_trunc import Kol2D_trunc

"""
lowD version: only models the dynamics of a few modes
			  lstm layer is assumed to have more units than input dimensions
			  and is directly fed into the dense layer without concatenating
			  with the input

This structure is purely data-driven and predicts the total dynamics directly,
in the same way as architecture 1.

lstm implementation param: use 0 for CPU, 2 for GPU

"""

class lstm_hybrid(object):

	def __init__(self, trunc_dim, l, hid_units_x, hid_units_B, savepath):

		self.dim = trunc_dim
		self.l = l 								# length of training series
		self.hist = None
		
		self.savepath = savepath
		if not os.path.exists(savepath):
			os.makedirs(savepath)
		
		self.inputs = layers.Input(shape=(self.l, self.dim), name='ySeq')
		self.x_lstm = layers.recurrent.LSTM(hid_units_x, input_shape=(None, self.dim), 
							return_sequences=True, name='x_lstm', implementation=2)
		self.Bxy_hidden = layers.Dense(units=hid_units_B, activation='relu', name='Bxy_hidden')
		self.Bxy_output = layers.Dense(units=self.dim, activation='linear', name='Bxy_output')


	def compile(self, lr=1e-4):
		
		print('Compiling model...')

		x_series = self.x_lstm(self.inputs)
		
		Bxy = layers.TimeDistributed(self.Bxy_hidden)(x_series)
		Bxy = layers.TimeDistributed(self.Bxy_output)(Bxy)

		self.outputs = Bxy
		self.model = Model(inputs=[self.inputs], outputs=[self.outputs])
		adam = optimizers.adam(lr=lr, epsilon=.01)
		# sgd = optimizers.SGD(lr=.01, momentum=.9, nesterov=True)
		self.model.compile(optimizer=adam, loss='mse', sample_weight_mode='temporal')		# weight time steps differently
		# self.predictor = K.function(inputs=[self.inputs], outputs=[self.outputs])


	def train(self, inputs, outputs, pretrain=None, val_ratio=.05, setup_ratio=.2,
				batch_sz=256, epochs=50, saveWeights=True):
		""" 
		inputs, outputs = 3D np array with dimensions (d,nb_samples,features)

		"""
		nb_samples = inputs.shape[0]
		idx_cut = int(nb_samples * (1 - val_ratio))

		inputs_train, inputs_val = inputs[:idx_cut,:,:], inputs[idx_cut:,:,:]
		outputs_train, outputs_val = outputs[:idx_cut,:,:], outputs[idx_cut:,:,:]

		# define weights of the time steps on the loss function (initial steps weighted much more lightly)
		time_cut = int(setup_ratio*self.l)

		# max_weight, min_weight = 1, .2
		# c = np.log(max_weight - min_weight + 1)/(self.l - time_cut - 1)
		# w = max_weight + 1 - np.exp(c*range(self.l - time_cut))
		# w = np.concatenate((0*np.ones((time_cut,)), w))
		# sample_weight = np.tile(w, (idx_cut, 1))
		sample_weight = np.concatenate((.01*np.ones((idx_cut, time_cut)), np.ones((idx_cut, self.l - time_cut))), axis=1)

		print('Training...')
		# load pretrained weights if provided
		if pretrain is not None:				
			self.model.load_weights(pretrain)

		# callbacks: keep a copy of the best model so far
		ckpt = ModelCheckpoint(self.savepath+'weights.best.hdf5', verbose=1, save_best_only=True, period=10)
		cb_list = [ckpt]

		self.hist = self.model.fit([inputs_train], [outputs_train], epochs=epochs, batch_size=batch_sz,
								validation_data=(inputs_val, outputs_val), verbose=2, sample_weight=sample_weight, callbacks=cb_list)

		if saveWeights:
			self.model.save_weights(self.savepath+'weights.final.h5')
			with open(self.savepath+'history.pkl', 'wb') as file_pi:
				pickle.dump(self.hist.history, file_pi)

		return self.hist
		

	def predict(self, y_trunc, loadWeights=None):

		if loadWeights is not None:
			self.model.load_weights(loadWeights)
		
		return self.model.predict([y_trunc])


	def plot_history(self, saveFig=True):
		
		assert self.hist is not None, 'No training history found.'
		print('Plotting history...')

		plt.figure()
		plt.semilogy(self.hist.history['loss'],'b-',label='training')
		plt.semilogy(self.hist.history['val_loss'],'r-',label='validation')
		plt.legend(frameon=False)
		plt.title('Loss Curve - Overall')
		if saveFig:
			plt.savefig(self.savepath+'loss_overall.png',dpi=300)


def data_proc(steps, init_cond, dynamics_true, dynamics_trunc, vectorizer, dt,
				uvec_mean=0, uvec_std=1):
	"""
	function that prepares the training data to be used by lstm_hybrid
	Input parameters:
	
	steps: 			INT number of steps to run
	init_cond: 		NP ARRAY containing n UNTRUNCATED initial conditions 
					where n = init_cond.shape[0]
	dynamics_true: 	FUNCTION that operates on untruncated states and returns the true dynamics
					that have the exact same dimensions
	dynamics_trunc:	FUNCTION that operates on untruncated states and returns the truncated dyn-
					namics that have zeros in the truncated modes (steps: a. replaces truncated
					dimensions with 0s in the state, b. run dynamics and c. replaces truncated
					dimensions with 0s in the resulting dynamics)
	vectorizer:		FUNCTION that converts the states (untruncated or truncated but filled with
					appropriate 0s) to vectors that can be used as input to the model
	dt:				FLOAT that specifies the 1st order Euler explicit integration time step
	uvec_mean, 
	uvec_std:		ARRAY used to standardize the vectorized states

	"""

	print('Processing data...')

	u0 = init_cond.copy()
	inputs, outputs = [],[]
	tot_dynamics, trunc_dynamics = [], []

	# standardization
	u0_vec = vectorizer(u0)
	# uvec_mean, uvec_std = np.mean(u0_vec, axis=0), np.std(u0_vec, axis=0)

	for i in range(steps):

		print('%d of %d steps completed'%(i,steps))
		inputs.append((vectorizer(u0) - uvec_mean)/uvec_std)

		du0dt = dynamics_true(u0)
		du0dt_trunc = dynamics_trunc(u0)
		du0dt_diff = du0dt - du0dt_trunc

		u0 += dt*du0dt

		outputs.append(vectorizer(du0dt_diff)/uvec_std)
		tot_dynamics.append(vectorizer(du0dt)/uvec_std)
		trunc_dynamics.append(vectorizer(du0dt_trunc)/uvec_std)
	
	inputs = np.swapaxes(np.array(inputs), 0, 1)
	outputs = np.swapaxes(np.array(outputs), 0, 1)
	tot_dynamics = np.swapaxes(np.array(tot_dynamics), 0, 1)
	trunc_dynamics = np.swapaxes(np.array(trunc_dynamics), 0, 1)

	return inputs, outputs, tot_dynamics, trunc_dynamics


def main():

	## set up physical model
	wn0 = [[0,4], [1,0], [1,4]]							# wave numbers we are interested in predicting
	# wn = Kol2D_trunc.idx_gen(kt1=4, kt2=4)				# wave numbers included in truncated model
	wn = wn0
	wn_idx = Kol2D_trunc.find_wn(wn, wn0)				# find indices of wn0 in wn
	trunc_dim = 2*len(wn)
	phys_trunc_model = Kol2D_trunc(N=8, kwn=wn)


	## model parameters
	hid_units_x = 70
	hid_units_B = 38
	l = 300
	sp = './logs/lstm_hybrid_21/'
	pretrain = './logs/lstm_hybrid_20/weights.best.hdf5'


	## load training data from file
	datafile = np.load('./data/ktriad_l300_totald.npz')

	train_inputs, train_outputs = datafile['inputs'][:50000], datafile['outputs'][:50000]
	B_mean, B_scale = datafile['output_mean'], datafile['output_scale']
	train_outputs = train_outputs*B_scale + B_mean					# unscale outputs


	## initiate lstm model and perform training
	lstm_model = lstm_hybrid(trunc_dim, l, hid_units_x, hid_units_B, savepath=sp)
	lstm_model.compile(lr=1e-3)
	lstm_model.train(train_inputs, train_outputs, batch_sz=250, epochs=1000, pretrain=pretrain)
	lstm_model.plot_history()


	## test trained model
	print('Model testing')

	test_inputs, test_outputs = datafile['inputs'][-10000::5], datafile['outputs'][-10000::5]
	test_outputs = test_outputs*B_scale + B_mean 					# unscale test outputs

	weights = sp + 'weights.best.hdf5'
	test_pred = lstm_model.predict(test_inputs, loadWeights=weights)
	
	case_idx = 80
	T = .005*l
	tt = np.linspace(.005, T, l)
	nb_plots = len(wn0)
	f, axarr = plt.subplots(1, 2*nb_plots, figsize=(18,3))
	for i in range(nb_plots):
		axarr[i].plot(tt, test_outputs[case_idx, :, wn_idx[i]], 'r-.', label='true')
		axarr[i].plot(tt, test_pred[case_idx, :, wn_idx[i]], 'b-', label='pred')
		axarr[i].set_xlim([0, T])
		axarr[i].set_title('mode '+np.array_str(np.array(wn[wn_idx[i]]))+' real part')
	
	for i in range(nb_plots):
		axarr[i+nb_plots].plot(tt, test_outputs[case_idx, :, wn_idx[i]+len(wn)], 'r-.', label='true')
		axarr[i+nb_plots].plot(tt, test_pred[case_idx, :, wn_idx[i]+len(wn)], 'b-', label='pred')
		axarr[i+nb_plots].set_xlim([0, T])
		axarr[i+nb_plots].set_title('mode '+np.array_str(np.array(wn0[i]))+' imag part')
	plt.tight_layout()
	plt.savefig(lstm_model.savepath+'tc'+str(case_idx)+'_Bseries.png', dpi=350)


if __name__ == '__main__':
	main()
